# Supplementary material for: Lagenophora (Asteraceae, Astereae) in New Caledonia
Source: PhytoKeys. 2021 May 13;177:125–38. doi: 10.3897/phytokeys.177.63116 (PMC8137634; doi:10.3897/phytokeys.177.63116)
Supplement: XML Treatment for Lagenophora sinuosa [file phytokeys.177.63116-treatment1.xml]

<!DOCTYPE tp:taxon-treatment
  PUBLIC "-//TaxonX//DTD Taxonomic Treatment Publishing DTD v0 20100105//EN" "tax-treatment-NSO.dtd">
<tp:taxon-treatment xmlns:tp="http://www.plazi.org/taxpub"><tp:treatment-meta><kwd-group><label>Taxon classification</label><kwd><named-content xmlns:xlink="http://www.w3.org/1999/xlink" content-type="kingdom">Plantae</named-content></kwd><kwd><named-content xmlns:xlink="http://www.w3.org/1999/xlink" content-type="order">Asterales</named-content></kwd><kwd><named-content xmlns:xlink="http://www.w3.org/1999/xlink" content-type="family">Asteraceae</named-content></kwd></kwd-group><mixed-citation publication-type="journal"><person-group><name><surname>Lannuzel</surname><given-names>Guillaume</given-names></name><name><surname>Gâteblé</surname><given-names>Gildas</given-names></name><name><surname>R.Bean</surname><given-names>Anthony</given-names></name><name><surname>Wang</surname><given-names>Jian</given-names></name></person-group><article-title><italic><tp:taxon-name><tp:taxon-name-part taxon-name-part-type="genus" reg="Lagenophora">Lagenophora</tp:taxon-name-part></tp:taxon-name></italic> (<tp:taxon-name><tp:taxon-name-part taxon-name-part-type="genus" reg="Asteraceae">Asteraceae</tp:taxon-name-part></tp:taxon-name>, <tp:taxon-name><tp:taxon-name-part taxon-name-part-type="genus" reg="Astereae">Astereae</tp:taxon-name-part></tp:taxon-name>) in New Caledonia</article-title><source>PhytoKeys</source><day>13</day><month>5</month><year>2021</year><volume>177</volume><fpage>125</fpage><lpage>138</lpage><pub-id pub-id-type="doi">10.3897/phytokeys.177.63116</pub-id></mixed-citation></tp:treatment-meta><tp:nomenclature><tp:taxon-name><object-id xmlns:xlink="http://www.w3.org/1999/xlink" content-type="arpha" xlink:type="simple">CF3BD18E-BF93-5364-BEE5-398DCDB0D1E9</object-id>
              <tp:taxon-name-part taxon-name-part-type="genus" reg="Lagenophora">Lagenophora</tp:taxon-name-part>
              <tp:taxon-name-part taxon-name-part-type="species" reg="sinuosa">sinuosa</tp:taxon-name-part>
              <object-id xmlns:xlink="http://www.w3.org/1999/xlink" content-type="ipni" xlink:type="simple">urn:lsid:ipni.org:names:77217119-1</object-id>
            </tp:taxon-name><tp:taxon-authority>Lannuzel, Gâteblé &amp; Jian Wang ter</tp:taxon-authority><tp:taxon-status xmlns:xlink="http://www.w3.org/1999/xlink" xlink:type="simple">sp. nov.</tp:taxon-status><xref ref-type="fig" rid="F1">Figs 1</xref><xref ref-type="fig" rid="F2">, 2</xref></tp:nomenclature><tp:treatment-sec sec-type="material" id="SECID0E5BAE"><title>Type.</title><p><bold>New Caledonia</bold>. <bold>North Prov.</bold>: Pouembout, Ouaté, 500 m, <named-content xmlns:xlink="http://www.w3.org/1999/xlink" content-type="dwc:verbatimCoordinates" xlink:type="simple"><named-content content-type="geo-json" specific-use="{&#34;type&#34;:&#34;Point&#34;,&#34;coordinates&#34;:[165.117083,-21.164564]}" id="NCID0ELCAE" xlink:type="simple">21°9'52.43"S, 165°7'1.5"E</named-content></named-content>, 26 Mar 2019, G. <italic>Gâteblé, S. Liede-Schumann, U. Meve &amp;D. Fleurot 1091</italic> (<bold><italic>Holotype</italic></bold>: P!, <bold><italic>isotype</italic></bold>: NOU107482!).</p></tp:treatment-sec><tp:treatment-sec sec-type="diagnosis" id="SECID0EYCAE"><title>Diagnosis.</title><p><italic><tp:taxon-name><tp:taxon-name-part taxon-name-part-type="genus" reg="Lagenophora">Lagenophora</tp:taxon-name-part> <tp:taxon-name-part taxon-name-part-type="species" reg="sinuosa">sinuosa</tp:taxon-name-part></tp:taxon-name></italic> Lannuzel, Gâteblé &amp; Jian Wang ter differs from all other species in the genus with its usually deeply lobed leaf margins and ribbed cypsela surface. It resembles <italic><tp:taxon-name><tp:taxon-name-part taxon-name-part-type="genus" reg="Lagenophora">L.</tp:taxon-name-part> <tp:taxon-name-part taxon-name-part-type="species" reg="queenslandica">queenslandica</tp:taxon-name-part></tp:taxon-name></italic> Jian Wang ter &amp; A.R.Bean with its very short cypsela beak.</p></tp:treatment-sec><tp:treatment-sec sec-type="description" id="SECID0EUDAE"><title>Description.</title><p><bold><italic>Perennial rhizomatous herb</italic>;</bold> roots and rhizomes fibrous; stem usually absent (leaves in basal rosette); leaves and scapes firmly attached to stem and/or rootstock. <bold><italic>Leaves</italic></bold> 5–10, oblanceolate to spathulate, 1.5–4 cm long by 0.5–1.5 cm wide (1.5–3 × longer than wide), winged petiole-like base 0.1–3 cm long; leaf apex obtuse to rounded; leaf margins more or less deeply lobate, sinuate to crenate, usually with 4–10 deep lobes, each lobe 2–5 mm deep; upper leaf surface greyish green; with 4–10 trichomes per mm<sup>2</sup>, each 0.3–1 mm long; lower leaf surface pale green, with 1–6 trichomes per mm<sup>2</sup>, each 0.2–0.6 mm long; leaf margins with 6–14 trichomes per mm, each 0.7–1 mm long; secondary veins obscure on upper leaf surface, but sometimes obvious on lower leaf surface. <bold><italic>Scapes</italic></bold> channelled or not, 1–4 per tuft, 3–25 cm long, c. 0.5 mm diameter; bracts 2–7, upper ones c. 4 × 0.5 mm, lower ones c. 5.0 × 1.5 mm; trichomes 0.2–0.5 mm long, patent or retrorse, erect; 10–15 trichomes per mm<sup>2</sup> at midpoint of scape, 15–30 trichomes per mm<sup>2</sup> towards apex; papillae to c. 0.01 mm long, 5–15 per mm<sup>2</sup> at midpoint of scape, but very densely distributed towards apex. <bold><italic>Capitula</italic></bold> 3–6 mm long, 2–5 mm diameter; involucral bracts c. 25 in 2–3 rows, with trichomes c. 0.3 mm occasionally along midrib on outer surface, linear to lanceolate, apex purple, acute to acuminate, with fringed margins on distal half, outer bracts 1.3–2.1 × 0.5 mm, inner bracts 2–3.5 × 0.3–0.7 mm. <bold><italic>Receptacle</italic></bold> convex, 2.8–4.2 mm diameter and 1.4–2.5 mm high. <bold><italic>Ray florets</italic></bold> 20–30 in 1 or 2 rows; tube 0.1–1 mm long, c. 0.3 mm wide, glandular pilose; style branches c. 0.5 mm long; ligules 1.9–4.2 × 0.4–0.9 mm, with longitudinal veins obscure, white or very occasionally pink, apex obtuse and bidentate. <bold><italic>Disc florets</italic></bold> 10–30, corolla greenish or yellow, tubular, 1.5–2 mm long, outer surface covered with papillae; corolla lobes 4–5, deltate, 0.4–0.6 × 0.3 mm; stamens 4–5, anthers 0.6–0.8 mm long; style branches 0.4–0.9 mm long; sterile ovary 2.2–2.5 mm long; pappus scales absent. <bold><italic>Cypselae</italic></bold> oval in cross section, oblanceolate, 2.3–3.2 × 0.5–0.8 mm excluding beak, uniformly brown at maturity; surfaces with 2–4 longitudinal ribs on each side; no trichome at the base; beak 0.1–0.3 mm long, densely covered by glands, without a thickened white annular collar at its apex.</p><fig id="F1" position="float" orientation="portrait"><object-id xmlns:xlink="http://www.w3.org/1999/xlink" content-type="doi" xlink:type="simple">10.3897/phytokeys.177.63116.figure1</object-id><object-id xmlns:xlink="http://www.w3.org/1999/xlink" content-type="arpha" xlink:type="simple">BCEB54D4-C6BC-5735-810F-DC01D5CBD253</object-id><label>Figure 1.</label><caption><p><italic><tp:taxon-name><tp:taxon-name-part taxon-name-part-type="genus" reg="Lagenophora">Lagenophora</tp:taxon-name-part> <tp:taxon-name-part taxon-name-part-type="species" reg="sinuosa">sinuosa</tp:taxon-name-part></tp:taxon-name></italic> Lannuzel, Gâteblé &amp; Jian Wang ter, sp. nov. <bold>A</bold> plant in natural conditions <bold>B</bold> capitula <bold>C</bold> capitula with mature cypsela <bold>D</bold> disc floret <bold>E</bold> ray floret <bold>F</bold> cypsela <bold>A–D</bold> from <italic>Gâteblé 1184</italic><bold>E, F</bold> from <italic>Gâteblé 1187</italic>. Photos from G. Lannuzel. Scale bars: 0.5 mm.</p></caption><graphic xmlns:xlink="http://www.w3.org/1999/xlink" xlink:href="phytokeys-177-125-g001.jpg" position="float" orientation="portrait" xlink:type="simple" id="oo_541827.jpg"><uri content-type="original_file" xlink:type="simple">https://binary.pensoft.net/fig/541827</uri></graphic></fig></tp:treatment-sec><tp:treatment-sec sec-type="material" id="SECID0ELHAE"><title>Additional specimens examined.</title><p><bold>New Caledonia. North Prov.</bold>: Haute rivière de Voh, 250 m, 12 Mar 1951, <italic>Guillaumin &amp; Baumann-Bodenheim 12112</italic> (P03292561image!†); Haute rivière de Voh, 250 m, 12 Mar 1951, <italic>Guillaumin &amp; Baumann-Bodenheim 12154</italic> (P03292559image!†); Vallée de la Moindah (branche nord), 150 m, 3 Oct 1965, <italic>MacKee 13515</italic> (P04427664image!†); Mt Paéoua, contrefort nord-est, 600–900 m, 4 Jul 1967, <italic>MacKee 17004</italic> (P04427667image!†); Pouembout, 30 m, 26 May 1971, <italic>MacKee 23675</italic> (NOU054762!, P04234038image!); Pouembout, 30 m, 16 Feb 1972, <italic>MacKee 25003</italic> (P03276832image!); Pouembout, 30 m, 16 Apr 1981, <italic>MacKee 38956</italic> (P04427671image!†); Poya, forêt de Nékoro, 2 m, 26 May 1983, <italic>MacKee 41502</italic> (CANB718870.1image!, NOU054761!, P04427669image!†); Poya, forêt de Nékoro, 2 m, 16 Aug 1984, <italic>MacKee 42136</italic> (NOU072073!, P04295155image!†); Poya nord, entre le creek Hervouet et son affluent nord au dessus de la RT1, 40–50 m, 14 Oct 1998, <italic>Veillon 8135</italic> (NOU072074!); Cap Devert, 1861–1867, <italic>Vieillard 816 (Deplanche? 109)</italic> (P03292531image!†). <bold>South Prov.</bold>: Mont Dore, 800 ft., 3 Apr 1914, <italic>Compton 675</italic> (BM013867015image !); Tontouta, 1 Nov 1924, <italic>Däniker 414</italic> (P03292449image!†); Prony, 2 m, <named-content xmlns:xlink="http://www.w3.org/1999/xlink" content-type="dwc:verbatimCoordinates" xlink:type="simple"><named-content content-type="geo-json" specific-use="{&#34;type&#34;:&#34;Point&#34;,&#34;coordinates&#34;:[166.826233,-22.325417]}" id="NCID0ESIAE" xlink:type="simple">22°19'31.5"S, 166°49'34.44"E</named-content></named-content>, 17 Mar 2020, <italic>Gâteblé, Lannuzel &amp; Ititiaty 1184</italic> (NOU107485!, P!); Cap N’Doua, Kô Mwâ Nirê, 20 m, <named-content xmlns:xlink="http://www.w3.org/1999/xlink" content-type="dwc:verbatimCoordinates" xlink:type="simple"><named-content content-type="geo-json" specific-use="{&#34;type&#34;:&#34;Point&#34;,&#34;coordinates&#34;:[166.941139,-22.376050]}" id="NCID0E3IAE" xlink:type="simple">22°22'33.78"S, 166°56'28.1"E</named-content></named-content>, 17 Mar 2020, <italic>Gâteblé, Lannuzel &amp; Ititiaty1187</italic> (BRI!, K!, MPU!, NOU107484!, P!); Prony, Îlot Casy, 5 m, <named-content xmlns:xlink="http://www.w3.org/1999/xlink" content-type="dwc:verbatimCoordinates" xlink:type="simple"><named-content content-type="geo-json" specific-use="{&#34;type&#34;:&#34;Point&#34;,&#34;coordinates&#34;:[166.846325,-22.355789]}" id="NCID0EGJAE" xlink:type="simple">22°21'20.84"S, 166°50'46.77"E</named-content></named-content>, 14 Aug 2020, <italic>Gâteblé 1224</italic> (BRI!, K!, MPU!, NOU107486!, P!); Prony, Sep 1910, <italic>Godefroy s.n</italic>. (P03292558image!, left plant); Ouipouin, <named-content xmlns:xlink="http://www.w3.org/1999/xlink" content-type="dwc:verbatimCoordinates" xlink:type="simple"><named-content content-type="geo-json" specific-use="{&#34;type&#34;:&#34;Point&#34;,&#34;coordinates&#34;:[165.990300,-21.688600]}" id="NCID0E2JAE" xlink:type="simple">21°41'18.96"S, 165°59'25.08"E</named-content></named-content>, 14 Dec 2018, <italic>Laudereau 1236</italic> (NOU091404!); Sommet de la Table Unio (1000 m), 21 Sep 1965, <italic>MacKee 13414</italic> (P04427666image!†); Plateau sommital de la Table Unio, 1000 m, 14 Nov 1970, <italic>MacKee 22908</italic> (NOU072308!, NSW935348, P04427668image!†); Mont Nakada, 1000 m, <named-content xmlns:xlink="http://www.w3.org/1999/xlink" content-type="dwc:verbatimCoordinates" xlink:type="simple"><named-content content-type="geo-json" specific-use="{&#34;type&#34;:&#34;Point&#34;,&#34;coordinates&#34;:[166.059722,-21.630556]}" id="NCID0EJKAE" xlink:type="simple">21°37'50"S, 166°3'35"E</named-content></named-content>, 18 Apr 2001, <italic>Munzinger &amp; McPherson 814</italic> (P00217314image!); Ouaménie, 1 Jul 2006, <italic>Munzinger et al. 3488</italic> (NOU013890!); Poya, sud-est de Mépouiri, 10 m, 9 Jul 1991, <italic>Veillon 7390</italic> (NOU072081!); Colline à M’bée, 1855–1860, <italic>Vieillard 816</italic> (P03292447image!†).</p></tp:treatment-sec><tp:treatment-sec sec-type="Probable additional specimen" id="SECID0EWKAE"><title>Probable additional specimen.</title><p>Haute Tipindje, Contrefort Sud du massif Oua Tilou, 400 m, 28 Jun 1970, <italic>MacKee 22128</italic> (P03292503image!†). We were not able to conclusively identify this specimen as the image apparently bears no cypsela. Regarding morphology and ecology, it may be a <italic><tp:taxon-name><tp:taxon-name-part taxon-name-part-type="genus" reg="Lagenophora">L.</tp:taxon-name-part> <tp:taxon-name-part taxon-name-part-type="species" reg="sinuosa">sinuosa</tp:taxon-name-part></tp:taxon-name></italic> but further field work is needed to acquire certitude on that locality.</p></tp:treatment-sec><tp:treatment-sec sec-type="distribution" id="SECID0EJLAE"><title>Distribution and habitat.</title><p><italic><tp:taxon-name><tp:taxon-name-part taxon-name-part-type="genus" reg="Lagenophora">Lagenophora</tp:taxon-name-part> <tp:taxon-name-part taxon-name-part-type="species" reg="sinuosa">sinuosa</tp:taxon-name-part></tp:taxon-name></italic> is an endemic species to New Caledonia. It grows only on mainland Grande Terre from the southern tip to Kaala-Gomen as the northernmost locality. As with <italic><tp:taxon-name><tp:taxon-name-part taxon-name-part-type="genus" reg="Lagenophora">L.</tp:taxon-name-part> <tp:taxon-name-part taxon-name-part-type="species" reg="sublyrata">sublyrata</tp:taxon-name-part></tp:taxon-name></italic>, the species has a relatively broad altitudinal distribution ranging from 2 to 1000 m above sea level (Fig. <xref ref-type="fig" rid="F2">2</xref>). It inhabits the wet forests and open scrublands (maquis minier), mainly on serpentinic alluvium but has been recorded also on peridotitic derived soils at higher altitude and on vertisols at low altitudes.</p><fig id="F2" position="float" orientation="portrait"><object-id xmlns:xlink="http://www.w3.org/1999/xlink" content-type="doi" xlink:type="simple">10.3897/phytokeys.177.63116.figure2</object-id><object-id xmlns:xlink="http://www.w3.org/1999/xlink" content-type="arpha" xlink:type="simple">6BC594AA-709D-5CE6-92BC-40C079CBFA43</object-id><label>Figure 2.</label><caption><p>Distribution of <italic><tp:taxon-name><tp:taxon-name-part taxon-name-part-type="genus" reg="Lagenophora">Lagenophora</tp:taxon-name-part> <tp:taxon-name-part taxon-name-part-type="species" reg="sinuosa">sinuosa</tp:taxon-name-part></tp:taxon-name></italic> Lannuzel, Gâteblé &amp; Jian Wang ter, sp. nov. Dots represent reliable localities and stars doubtful ones, grey shaded areas represent ultramafic outcrops.</p></caption><graphic xmlns:xlink="http://www.w3.org/1999/xlink" xlink:href="phytokeys-177-125-g002.jpg" position="float" orientation="portrait" xlink:type="simple" id="oo_541828.jpg"><uri content-type="original_file" xlink:type="simple">https://binary.pensoft.net/fig/541828</uri></graphic></fig></tp:treatment-sec><tp:treatment-sec sec-type="phenology" id="SECID0EBNAE"><title>Phenology.</title><p>Both flowers and fruits were recorded from February through November from herbarium specimens.</p></tp:treatment-sec><tp:treatment-sec sec-type="etymology" id="SECID0EGNAE"><title>Etymology.</title><p>The specific epithet <italic><tp:taxon-name><tp:taxon-name-part taxon-name-part-type="genus" reg="Lagenophora"/><tp:taxon-name-part taxon-name-part-type="species" reg="sinuosa">sinuosa</tp:taxon-name-part></tp:taxon-name></italic> refers to the sinuate leaf margins, by which the species differs from <italic><tp:taxon-name><tp:taxon-name-part taxon-name-part-type="genus" reg="Lagenophora">L.</tp:taxon-name-part> <tp:taxon-name-part taxon-name-part-type="species" reg="sublyrata">sublyrata</tp:taxon-name-part></tp:taxon-name></italic>. Some immature plants or populations bear crenate leaves in natural conditions, but showed ability to produce deeply lobed leaves in greenhouse conditions.</p></tp:treatment-sec><tp:treatment-sec sec-type="conservation status" id="SECID0EBOAE"><title>Conservation status.</title><p>The species is largely distributed on the mainland, though often neglected by collectors, perhaps because it is an inconspicuous herb and maybe considered as an “exotic” or weedy species. The number of localities where it occurs may then be underestimated through herbarium records. The ecology of the species being rainforests floors and maquis on both ultramafic and non-ultramafic substrates at low to medium altitudes tend to consider the invasive introduced <tp:taxon-name><tp:taxon-name-part taxon-name-part-type="genus" reg="Rusa">Rusa</tp:taxon-name-part></tp:taxon-name> deer (<italic><tp:taxon-name><tp:taxon-name-part taxon-name-part-type="genus" reg="Rusa">Rusa</tp:taxon-name-part> <tp:taxon-name-part taxon-name-part-type="species" reg="timorensis">timorensis</tp:taxon-name-part></tp:taxon-name></italic>) as the major threat both by grazing and by trampling. The fire threat is another issue, especially for open maquis populations. Nevertheless, with over ten localities (sensu <xref ref-type="bibr" rid="B12">IUCN 2019</xref>) recorded, <italic><tp:taxon-name><tp:taxon-name-part taxon-name-part-type="genus" reg="Lagenophora">L.</tp:taxon-name-part> <tp:taxon-name-part taxon-name-part-type="species" reg="sinuosa">sinuosa</tp:taxon-name-part></tp:taxon-name></italic> does not meet the requirements for a threatened species and qualifies for the Least Concern (<abbrev xmlns:xlink="http://www.w3.org/1999/xlink" xlink:title="Least Concern" id="ABBRID0EHPAE" xlink:type="simple">LC</abbrev>) status.</p></tp:treatment-sec><tp:treatment-sec sec-type="notes" id="SECID0ELPAE"><title>Notes.</title><p><italic><tp:taxon-name><tp:taxon-name-part taxon-name-part-type="genus" reg="Lagenophora">Lagenophora</tp:taxon-name-part> <tp:taxon-name-part taxon-name-part-type="species" reg="sinuosa">sinuosa</tp:taxon-name-part></tp:taxon-name></italic> has variable leaf shapes. Although its leaf margins are usually deeply lobed, there are two populations growing in the understory of coastal <italic><tp:taxon-name><tp:taxon-name-part taxon-name-part-type="genus" reg="Araucaria">Araucaria</tp:taxon-name-part></tp:taxon-name></italic> forests showing crenate leaf margins. These two populations were considered at one stage as a different species. However, further examinations of their fertile aspects showed there were no significant differences between these two and all other populations. Moreover, some individuals of two of the populations that were cultivated in greenhouse conditions with fertilizers can occasionally produce lobed leaves. Therefore, these two populations have been included in <italic><tp:taxon-name><tp:taxon-name-part taxon-name-part-type="genus" reg="Lagenophora">L.</tp:taxon-name-part> <tp:taxon-name-part taxon-name-part-type="species" reg="sinuosa">sinuosa</tp:taxon-name-part></tp:taxon-name></italic>.</p><p>Generic placement of the new species is subject to debate, and consideration was given to making it a new monotypic genus. However, as pointed out by <xref ref-type="bibr" rid="B21">Saldivia et al. (2020)</xref>, rank redundancy with monotypic genera is already relatively high (36%) in <tp:taxon-name><tp:taxon-name-part taxon-name-part-type="genus" reg="Asteraceae">Asteraceae</tp:taxon-name-part></tp:taxon-name>. Thus, considering existing genera in the region, this new species is here included in the genus <italic><tp:taxon-name><tp:taxon-name-part taxon-name-part-type="genus" reg="Lagenophora">Lagenophora</tp:taxon-name-part></tp:taxon-name></italic> because of the involucres with 1 to 2–seriate ray florets, the disc florets with 4–5 corolla lobes, and cypselae with a glandular beak. The new species is atypical in the genus because of its distinctive but variable leaf shapes and more importantly its cypselae that have longitudinal ribs on both surfaces. Its characteristics were also compared with other genera in the subtribe <italic><tp:taxon-name><tp:taxon-name-part taxon-name-part-type="genus" reg="Lagenophorinae">Lagenophorinae</tp:taxon-name-part></tp:taxon-name></italic>, including the closely related genera in the region, viz. <italic><tp:taxon-name><tp:taxon-name-part taxon-name-part-type="genus" reg="Pytinicarpa">Pytinicarpa</tp:taxon-name-part></tp:taxon-name></italic> G.L.Nesom, <italic><tp:taxon-name><tp:taxon-name-part taxon-name-part-type="genus" reg="Solenogyne">Solenogyne</tp:taxon-name-part></tp:taxon-name></italic> Cass., <italic><tp:taxon-name><tp:taxon-name-part taxon-name-part-type="genus" reg="Keysseria">Keysseria</tp:taxon-name-part></tp:taxon-name></italic> Lauterb. and <italic><tp:taxon-name><tp:taxon-name-part taxon-name-part-type="genus" reg="Myriactis">Myriactis</tp:taxon-name-part></tp:taxon-name></italic> Less., or the morphologically similar <italic><tp:taxon-name><tp:taxon-name-part taxon-name-part-type="genus" reg="Brachyscome">Brachyscome</tp:taxon-name-part></tp:taxon-name></italic> Cass. in <tp:taxon-name>Brachyscominae</tp:taxon-name>. In Table <xref ref-type="table" rid="T1">1</xref> also a comparison with other members of the genus is made. Further molecular based studies among these related genera, and including New Caledonian samples, are highly recommended to clarify its position.</p><table-wrap id="T1" position="float" orientation="portrait"><label>Table 1.</label><caption><p>Comparison of the diagnostic characters of <italic><tp:taxon-name><tp:taxon-name-part taxon-name-part-type="genus" reg="Lagenophora">Lagenophora</tp:taxon-name-part> <tp:taxon-name-part taxon-name-part-type="species" reg="sinuosa">sinuosa</tp:taxon-name-part></tp:taxon-name></italic> and related genera with data modified from <xref ref-type="bibr" rid="B10">Hind (2004)</xref>.</p></caption><table id="TID0E2CAG" rules="all"><tbody><tr><th rowspan="1" colspan="1">Taxon</th><th rowspan="1" colspan="1">Marginal florets</th><th rowspan="1" colspan="1">Disc florets</th><th rowspan="1" colspan="1">
                      Cypselae
                    </th><th rowspan="1" colspan="1">Pappus</th></tr><tr><td rowspan="1" colspan="1">
                      <italic><tp:taxon-name><tp:taxon-name-part taxon-name-part-type="genus" reg="Lagenophora">Lagenophora</tp:taxon-name-part> <tp:taxon-name-part taxon-name-part-type="species" reg="sinuosa">sinuosa</tp:taxon-name-part></tp:taxon-name></italic>
                    </td><td rowspan="1" colspan="1">1–2–seriate with ligule</td><td rowspan="1" colspan="1">4–or 5–lobed, functionally male</td><td rowspan="1" colspan="1">ribbed, with glandular beak</td><td rowspan="1" colspan="1">absent</td></tr><tr><td rowspan="1" colspan="1"><italic><tp:taxon-name><tp:taxon-name-part taxon-name-part-type="genus" reg="Lagenophora">Lagenophora</tp:taxon-name-part></tp:taxon-name></italic> (other species)</td><td rowspan="1" colspan="1">2–5–seriate with ligule</td><td rowspan="1" colspan="1">4– or 5–lobed, functionally male</td><td rowspan="1" colspan="1">smooth, with glandular beak</td><td rowspan="1" colspan="1">absent (except scales on disc florets of <italic><tp:taxon-name><tp:taxon-name-part taxon-name-part-type="genus" reg="Lagenophora">L.</tp:taxon-name-part> <tp:taxon-name-part taxon-name-part-type="species" reg="sublyrata">sublyrata</tp:taxon-name-part></tp:taxon-name></italic>)</td></tr><tr><td rowspan="1" colspan="1">
                      <italic><tp:taxon-name>
                          <tp:taxon-name-part taxon-name-part-type="genus" reg="Brachyscome">Brachyscome</tp:taxon-name-part>
                        </tp:taxon-name></italic>
                    </td><td rowspan="1" colspan="1">uniseriate with ligule</td><td rowspan="1" colspan="1">4– or 5–lobed, fertile or sterile</td><td rowspan="1" colspan="1">ribbed or not, no glandular beak</td><td rowspan="1" colspan="1">present</td></tr><tr><td rowspan="1" colspan="1">
                      <italic><tp:taxon-name>
                          <tp:taxon-name-part taxon-name-part-type="genus" reg="Keysseria">Keysseria</tp:taxon-name-part>
                        </tp:taxon-name></italic>
                    </td><td rowspan="1" colspan="1">2– or 3–seriate with ligule</td><td rowspan="1" colspan="1">4–lobed, sterile</td><td rowspan="1" colspan="1">smooth, with glandular beak</td><td rowspan="1" colspan="1">absent</td></tr><tr><td rowspan="1" colspan="1">
                      <italic><tp:taxon-name>
                          <tp:taxon-name-part taxon-name-part-type="genus" reg="Myriactis">Myriactis</tp:taxon-name-part>
                        </tp:taxon-name></italic>
                    </td><td rowspan="1" colspan="1">2–5(–10) –seriate with ligule</td><td rowspan="1" colspan="1">4– or 5–lobed, fertile or sterile</td><td rowspan="1" colspan="1">smooth, with glandular beak</td><td rowspan="1" colspan="1">absent</td></tr><tr><td rowspan="1" colspan="1">
                      <italic><tp:taxon-name>
                          <tp:taxon-name-part taxon-name-part-type="genus" reg="Pytinicarpa">Pytinicarpa</tp:taxon-name-part>
                        </tp:taxon-name></italic>
                    </td><td rowspan="1" colspan="1">uniseriate with ligule</td><td rowspan="1" colspan="1">5–lobed, sterile</td><td rowspan="1" colspan="1">ribbed, no glandular beak</td><td rowspan="1" colspan="1">present (barbellate)</td></tr><tr><td rowspan="1" colspan="1">
                      <italic><tp:taxon-name>
                          <tp:taxon-name-part taxon-name-part-type="genus" reg="Solenogyne">Solenogyne</tp:taxon-name-part>
                        </tp:taxon-name></italic>
                    </td><td rowspan="1" colspan="1">3– or 4–seriate without ligule</td><td rowspan="1" colspan="1">4–lobed, functionally male</td><td rowspan="1" colspan="1">smooth, no glandular beak</td><td rowspan="1" colspan="1">absent</td></tr></tbody></table></table-wrap></tp:treatment-sec><ref-list><ref id="B12"><mixed-citation xmlns:xlink="http://www.w3.org/1999/xlink" xlink:type="simple"><institution xlink:type="simple">IUCN</institution> (<year>2019</year>) Guidelines for Using the IUCN Red List Categories and Criteria. Version 14. Prepared by the Standards and Petitions Committee. <ext-link xlink:type="simple" ext-link-type="uri" xlink:href="http://www.iucnredlist.org/documents/RedListGuidelines.pdf">http://www.iucnredlist.org/documents/RedListGuidelines.pdf</ext-link> [Accessed on 8 July 2020]</mixed-citation></ref><ref id="B21"><mixed-citation xmlns:xlink="http://www.w3.org/1999/xlink" xlink:type="simple"><person-group><name name-style="western"><surname>Saldivia</surname><given-names>P</given-names></name><name name-style="western"><surname>Wood</surname><given-names>KR</given-names></name><name name-style="western"><surname>Orlovich</surname><given-names>DA</given-names></name><name name-style="western"><surname>Lord</surname><given-names>JM</given-names></name></person-group> (<year>2020</year>) <article-title><italic><tp:taxon-name><tp:taxon-name-part taxon-name-part-type="genus">Pacifigeron</tp:taxon-name-part> <tp:taxon-name-part taxon-name-part-type="species">indivisus</tp:taxon-name-part></tp:taxon-name></italic> (<tp:taxon-name><tp:taxon-name-part taxon-name-part-type="genus">Asteraceae</tp:taxon-name-part></tp:taxon-name>: <tp:taxon-name><tp:taxon-name-part taxon-name-part-type="genus">Astereae</tp:taxon-name-part></tp:taxon-name>), a new species endemic to Rapa, Austral Islands, and a new delimitation of the <italic><tp:taxon-name><tp:taxon-name-part taxon-name-part-type="genus">Celmisia</tp:taxon-name-part></tp:taxon-name></italic> group.</article-title><source>Phytotaxa</source><volume>442</volume>(<issue>4</issue>): <fpage>239</fpage>–<lpage>266</lpage>. <ext-link xlink:type="simple" ext-link-type="doi" xlink:href="10.11646/phytotaxa.442.4.1">https://doi.org/10.11646/phytotaxa.442.4.1</ext-link></mixed-citation></ref><ref id="B10"><mixed-citation xmlns:xlink="http://www.w3.org/1999/xlink" xlink:type="simple"><person-group><name name-style="western"><surname>Hind</surname><given-names>DJN</given-names></name></person-group> (<year>2004</year>) <article-title>Novaguinea (<italic><tp:taxon-name><tp:taxon-name-part taxon-name-part-type="genus">Compositae</tp:taxon-name-part></tp:taxon-name></italic>: <italic><tp:taxon-name><tp:taxon-name-part taxon-name-part-type="genus">Astereae</tp:taxon-name-part></tp:taxon-name></italic>: <italic><tp:taxon-name><tp:taxon-name-part taxon-name-part-type="genus">Lagenophorinae</tp:taxon-name-part></tp:taxon-name></italic>), a new endemic genus to Papua, Indonesia. Contributions to the Flora of Mount Jaya, XIII.</article-title><source>Kew Bulletin</source><volume>59</volume>(<issue>2</issue>): <fpage>177</fpage>–<lpage>188</lpage>. <ext-link xlink:type="simple" ext-link-type="doi" xlink:href="10.2307/4115848">https://doi.org/10.2307/4115848</ext-link></mixed-citation></ref></ref-list></tp:taxon-treatment>
